# Supplementary material for: Role of Transient Receptor Potential Vanilloid 1 in Sonic Hedgehog-Dependent Taste Bud Differentiation
Source: Life (Basel). 2022 Dec 27;13(1):75. doi: 10.3390/life13010075 (PMC9862146; doi:10.3390/life13010075)
Supplement: Supplementary file 1 [file life-13-00075-s001.zip]

Archive with 4 entries (4 files):
- life-2004421-supplementary.pdf
- Video S1_A.avi
- Video S1_B.avi
- Video S1_C.avi
